# Supplementary material for: “Candidatus Intestinibacterium parameciiphilum”—member of the “Candidatus Paracaedibacteraceae” family (Alphaproteobacteria, Holosporales) inhabiting the ciliated protist Paramecium
Source: Int Microbiol. 2023 Aug 24;27(3):659–71. doi: 10.1007/s10123-023-00414-5 (PMC11144129; doi:10.1007/s10123-023-00414-5)
Supplement: Supplementary file 1 — Supplementary Table 1 16S rRNA gene sequence similarities for all members of the genus “Ca. Intestinibacterium”. The herein characterised “Ca. Intestinibacterium parameciiphilum”, as well as identity values within clades, are highlighted in bold. (XLSX 8 kb) [file 10123_2023_414_MOESM1_ESM.xlsx]

## Sheet: final_identities
	Supplementary Table 1. 16S rRNA gene sequence similarities for all members of the genus “Ca. Intestinibacterium”. The herein characterised “Ca. Intestinibacterium parameciiphilum”, as well as identity values within clades, are highlighted in bold.
	Name	clade	1.	2.	3.	7.	10.	12.	13.	14.	15.	16.	18.	19.	20.	22.	26.	29.	30.	31.	32.	33.
1.	"Candidatus Intestinibacterium nucleariae" LN875069 Nuclearia delicatula	clade A	100	98.3	98.5	98.3	98.4	96.5	96.8	99.1	99.3	99.1	98.5	98.8	98.6	98.7	98.6	98.8	98.1	98	86.3	86.8
2.	Uncultured bacterium from lake Zurich HE574385	clade B	98.3	100	99.5	99.3	97.3	95.9	96.4	98.3	98.1	97.9	97.5	97.8	97.6	97.7	97.6	97.8	96.9	96.8	85.8	86.4
3.	Uncultured bacterium from Delaware bay EU800105	clade B	98.5	99.5	100	99.7	97.5	95.9	96.4	98.3	98.1	97.9	97.6	97.8	97.7	97.8	97.7	97.9	97.1	97	86	86.5
7.	Uncultured bacterium from lake Walchen JF275040	clade B	98.3	99.3	99.7	100	97.3	95.7	96.2	98.1	97.9	97.7	97.4	97.7	97.5	97.6	97.5	97.7	96.9	96.8	85.8	86.4
10.	"Candidatus Intestinibacterium parameciiphilum" KX702973 Paramecium biaurelia US_Bl 12I1	clade C	98.4	97.3	97.5	97.3	100	95.6	96.6	98	98.2	98.3	97.7	97.9	97.8	97.9	97.8	97.9	97	96.9	86.1	86.5
12.	Uncultured bacterium from biofilm HE797838	clade D	96.5	95.9	95.9	95.7	95.6	100	95.6	95.8	96.1	96.2	96	96.3	96.1	96.2	96.1	96.3	95.3	95.3	85.9	86.4
13.	Uncultured bacterium from microbial mat HM445499	clade E	96.8	96.4	96.4	96.2	96.6	95.6	100	96.6	96.4	96.6	96.2	96.5	96.3	96.4	96.3	96.5	96	95.9	85.6	86.3
14.	Uncultured bacterium from lake Walchen JF275011	clade F	99.1	98.3	98.3	98.1	98	95.8	96.6	100	99.7	99.2	98.3	98.5	98.4	98.5	98.4	98.5	97.4	97.3	85.9	86.5
15.	Uncultured bacterium from lake Joeri XIII AJ867903	clade F	99.3	98.1	98.1	97.9	98.2	96.1	96.4	99.7	100	99.4	98.6	98.9	98.7	98.8	98.7	98.9	97.4	97.3	85.9	86.5
16.	Uncultured bacterium from lake Walchen JF275035	clade F	99.1	97.9	97.9	97.7	98.3	96.2	96.6	99.2	99.4	100	98.5	98.8	98.6	98.7	98.6	98.8	97.7	97.6	86	86.5
18.	Uncultured bacterium from sulfidic spring JX521724	clade G	98.5	97.5	97.6	97.4	97.7	96	96.2	98.3	98.6	98.5	100	99.7	99.6	99.7	99.6	99.7	97.8	97.7	85.9	86.3
19.	Uncultured bacterium from acidic pit lake KC619594	clade G	98.8	97.8	97.8	97.7	97.9	96.3	96.5	98.5	98.9	98.8	99.7	100	99.8	100	99.8	100	98	97.9	86.2	86.5
20.	Uncultured bacterium from subsurface water DQ336985	clade G	98.6	97.6	97.7	97.5	97.8	96.1	96.3	98.4	98.7	98.6	99.6	99.8	100	99.7	99.7	99.8	97.9	97.8	86	86.4
22.	Uncultured bacterium from human skin GQ008144	clade G	98.7	97.7	97.8	97.6	97.9	96.2	96.4	98.5	98.8	98.7	99.7	100	99.7	100	99.7	100	97.9	97.9	86.1	86.5
26.	Uncultured bacterium from Rio Tinto JF737919	clade G	98.6	97.6	97.7	97.5	97.8	96.1	96.3	98.4	98.7	98.6	99.6	99.8	99.7	99.7	100	99.8	97.9	97.8	86	86.4
29.	Uncultured bacterium from acidic pit lake KC619566	clade G	98.8	97.8	97.9	97.7	97.9	96.3	96.5	98.5	98.9	98.8	99.7	100	99.8	100	99.8	100	98	97.9	86.2	86.5
30.	Uncultured bacterium from carbonate aquifer KC437150	clade H	98.1	96.9	97.1	96.9	97	95.3	96	97.4	97.4	97.7	97.8	98	97.9	97.9	97.9	98	100	100	86.6	86.6
31.	Uncultured bacterium from aquifer KF836320	clade H	98	96.8	97	96.8	96.9	95.3	95.9	97.3	97.3	97.6	97.7	97.9	97.8	97.9	97.8	97.9	100	100	86.6	86.7
32.	Uncultured bacterium JQ617833 Reticulitermes chinensis	-	86.3	85.8	86	85.8	86.1	85.9	85.6	85.9	85.9	86	85.9	86.2	86	86.1	86	86.2	86.6	86.6	100	95.2
33.	Uncultured bacterium AB089097 Reticulitermes speratus	-	86.8	86.4	86.5	86.4	86.5	86.4	86.3	86.5	86.5	86.5	86.3	86.5	86.4	86.5	86.4	86.5	86.6	86.7	95.2	100
